# Supplementary material for: The impact of preovulatory versus midluteal serum progesterone level on live birth rates during fresh embryo transfer
Source: PLoS One. 2021 Feb 11;16(2):e0246440. doi: 10.1371/journal.pone.0246440 (PMC7877612; doi:10.1371/journal.pone.0246440)
Supplement: S2 Dataset — (XLSX) [file pone.0246440.s004.xlsx]

## Sheet: Sheet1
	Item	Age	BMI	AFC	Infertility type	Infertility duration_years	Previous IVF#	FSH-D2	LH-D2	E2-D2	Gonadotrophin-total dose	Antagonist-total dose	Duration of stimulation	E2-trigger	P4-trigger	LH-trigger	Follicles#	Endomrium	COC#	Oocytes M2#	Zygotes#	Embryos#	Transferred Embryos#	crypreserved Embryos#	Day of Embryo transfer	TMS	Sperm motility(a+b)	GnRH agonist OPU+6	FSH_OPU+7	LH_OPU+7	E2_OPU+7	P4_OPU+7	ß-HCG	ß-HCG level	Gest-Sacs#	Early Pregnancy loss		ongoing pregnancy	live birth	P4-trigger-Quartiles	Midluteal-P4-Quartiles		Follicles-Categories	LHQuartiles-trigger
	1	37	22.7	10	secondary	9	2	5.75	1.63	25	1575	1	7	1498	1	0.82	11	12	11	5	4	4	3	0	2	10	50	1	0.86	2.95	1762	55	1	580	2	0	1	0	1	3	3		2	2
	2	32	34.9	22	primary	5	1	3.2	1.95	37	1575	1	7	3000	0.74	2.2	20	8	16	8	8	8	3	0	3	3	20	0	0.29	0.67	2523	27	1	1464	3	0	1	1	1	1	1		3	4
	3	29	24.8	10	secondary	2	2	7.1	5.92	56	2700	1.25	10	1162	1.67	1.14	8	12	8	5	5	4	2	0	3	0.5	20	1	1.52	4.35	1033	44	0	0	0	0	0	0	1	4	3		2	3
	4	28	34	24	primary	7	1	2.99	3.46	35	2025	1	9	3000	0.74	0.85	22	10	20	13	8	8	2	3	2	0.5	20	1	0.42	2.36	1600	53	0	0	0	0	0	0	1	1	3		3	2
	5	34	28.7	18	primary	4	2	2.85	5.1	16	1800	1	8	1814	0.52	0.63	16	12	12	10	8	7	3	3	3	60	40	1	0.85	2.56	1600	80	0	0	0	0	0	0	1	1	4		2	1
	6	34	31.2	12	primary	8	1	4.82	5.58	85	2025	0.75	9	782	0.41	0.92	9	12	9	6	2	2	2	0	2	4	10	1	0.96	2.1	895	28	0	0	0	0	0	0	0	1	1		2	2
	7	37	29.3	16	primary	8	1	5.6	9.66	68	1800	1	8	3000	2.77	1.87	16	14	4	3	3	3	3	0	2	70	65	0	0.38	2.31	1241	80	1	149	2	0	1	1	1	4	4		2	4
	8	29	23.4	18	primary	7	1	5.7	6.78	26	1800	0.75	8	1923	1.23	0.16	20	8	16	15	12	12	3	0	3	100	70	0	0.36	0.81	1664	26	0	0	0	0	0	0	0	3	1		3	1
	9	29	27.3	24	primary	6	1	5.53	6.31	38	2025	1	9	3000	1.3	0.1	24	10.7	16	8	7	7	2	2	3	35	65	0	0.33	1.6	2164	59	0	0	0	0	0	0	1	3	3		3	1
	10	34	19.6	18	primary	7	1	6.11	3.48	62	2025	0.75	9	2188	2.56	0.1	15	12	13	8	7	7	3	3	3	80	65	1	0.78	1.69	1898	80	0	0	0	0	0	0	1	4	4		2	1
	11	30	45.8	10	primary	7	1	5.6	4.15	52	2700	1	11	1287	0.65	0.31	7	12	5	4	2	2	2	0	3	60	50	1	0.85	2.1	740	35	0	0	0	0	0	0	1	1	2		2	1
	12	38	18.4	11	primary	6	1	5.37	5.8	55	1575	0.75	7	1706	1.26	1.62	7	9.9	5	5	4	4	3	0	3	7	20	1	0.75	3.12	1118	72.4	1	1267	2	0	1	1	1	3	4		2	4
	13	33	25.2	8	secondary	3	1	9.64	6.16	16	2025	0.75	9	1057	0.71	2.76	6	12	4	2	2	2	2	0	2	0.5	20	1	1.73	5.28	992	40.22	1	190	1	0	1	1	1	1	3		1	4
	14	35	23.5	10	primary	13	1	3.47	2.14	16	2025	1.25	9	1707	0.94	0.1	7	12	7	6	5	5	3	1	2	60	50	1	0.68	1.16	1888	24	1	892	2	0	1	1	1	2	1		2	1
	15	29	29.7	18	primary	4	1	4.72	4.99	27	1800	1	8	3000	1.3	0.16	20	8	17	8	7	7	2	2	2	3	20	1	0.28	1.6	2846	74	1	118	1	1	0	0	1	3	4		3	1
	16	36	35.4	10	secondary	9	1	6	1.94	34.25	1800	1	8	435	0.38	0.23	6	11	5	3	3	2	2	0	2	0.5	20	0	0.96	3.32	1197	29.11	0	0	0	0	0	0	1	1	2		1	1
	17	33	24.8	8	primary	4	1	6.21	5.45	43	2175	1.5	9	688	0.96	1.34	4	12	4	4	4	4	3	0	2	80	60	0	0.63	0.1	144	23.13	1	828	1	1	0	0	0	3	1		1	3
	18	34	24.8	12	primary	9	2	4.75	2.3	32.55	2325	1	10	2363	1.06	2.5	8	9	7	5	5	3	3	0	3	25	45	0	0.3	1.1	324	35.84	0	0	0	0	0	0	0	3	2		2	4
	19	30	35.3	16	secondary	5	1	9.49	3.13	41.72	2025	0.75	9	1187	1.82	0.23	15	10.6	5	5	2	2	2	0	2	15	40	1	0.88	4.13	3000	62.36	0	0	0	0	0	0	1	4	4		2	1
	20	36	32.4	8	secondary	7	1	7.27	5.91	67.41	3375	1	15	1241	0.7	1.85	4	11	1	1	1	1	1	0	2	4	30	1	1.26	3.14	1355	41.82	1	480	1	0	1	1	1	1	3		1	4
	21	29	26	20	primary	7	1	5.7	5.82	22	2475	0.75	11	3000	0.35	1.49	24	9	13	10	7	7	3	0	3	3	10	0	0.5	1.56	1808	50.81	0	0	0	0	0	0	0	1	3		3	3
	22	37	29	8	primary	13	1	7.08	4.4	34	2025	0.75	9	541	0.8	0.1	5	9	5	3	3	3	3	0	2	80	70	0	0.49	0.25	152	18.26	0	0	0	0	0	0	0	2	1		1	1
	23	34	21.5	18	secondary	3	3	4.73	9.79	25	2025	1	9	3000	1.56	0.1	16	9	9	9	6	6	3	0	3	3	15	1	0.73	2.42	1317	60	1	9	1	1	0	0	1	4	3		2	1
	24	35	27	26	primary	3	1	8.88	9.61	10.04	2475	0.75	10	3000	0.74	0.85	28	9	22	16	12	9	3	0	2	60	50	1	0.82	5.79	1290	42.79	1	634	3	0	1	1	1	1	3		3	2
	25	30	27.5	18	secondary	5	1	6.31	7.47	40.17	1800	0.75	8	3000	1.5	0.96	20	9	16	12	9	9	3	0	2	0.5	20	1	1.16	4.46	3000	47.79	1	691	2	0	1	1	1	4	3		3	2
	26	37	22	10	primary	6	1	6.79	6.47	41.39	2250	1	10	1571	0.61	1.7	6	8.5	6	5	5	5	3	1	3	20	55	1	1.01	4.64	568.5	31.23	0	0	0	0	0	0	1	1	2		1	4
	27	36	27.7	8	primary	12	1	6.82	7.39	22.5	1800	1	8	1373	1.77	2.21	6	8	6	4	2	2	2	0	3	10	30	0	0.91	4.66	342	11.78	0	0	0	0	0	0	1	4	1		1	4
	28	27	31.5	10	primary	7	1	7.5	3.4	78	1800	1.25	8	1215	0.82	0.6	9	9	9	6	5	5	2	0	2	18	35	1	1.2	3.6	370.7	37.17	1	1214	1	0	1	1	1	2	2		2	1
	29	33	26	18	primary	9	1	6.1	5.3	32.04	2025	0.75	9	3000	1.52	0.96	16	9	8	8	7	7	2	3	2	5	30	0	0.98	0.65	1480	21.12	1	106	1	1	0	0	1	4	1		2	2
	30	38	31.2	16	primary	11	1	5.6	8.3	69.21	2025	1	9	3000	0.8	NA	24	7.7	8	7	7	7	3	2	2	35	45	1	0.42	1.83	3000	80	0	0	0	0	0	0	1	2	4		3	NA
	31	31	22.7	10	primary	3	1	5.18	3.22	16.37	1800	1	8	2860	0.9	2.23	12	10	12	6	4	4	3	0	2	0.5	20	1	0.66	1.95	2675	49.06	1	180	1	0	1	1	1	2	3		2	4
	32	30	34	12	primary	12	1	7.12	2.15	36.71	2025	1.25	9	1611	0.82	0.6	11	9	11	9	6	6	2	4	3	25	40	0	0.63	0.7	757	80	1	930	2	0	1	1	1	2	4		2	1
	33	39	28.2	8	primary	8	1	6.32	4.77	31.95	2025	1	9	2046	1.5	3.52	6	8	6	6	3	3	2	0	3	80	70	0	0.35	0.86	957	39.57	0	0	0	0	0	0	0	4	2		1	4
	34	36	31.9	10	secondary	5	1	6.39	4.32	79	2500	1.5	12	1600	1.13	0.4	6	10	6	5	3	3	2	0	3	30	55	0	0.55	0.61	199	28	1	556	1	0	1	1	1	3	1		1	1
	35	36	25.3	6	primary	10	1	8.64	2.64	75.19	1575	1	7	1465	1.13	0.45	6	9	6	4	4	3	3	0	3	20	30	0	1.02	0.64	295	40	0	0	0	0	0	0	1	3	2		1	1
	36	35	28.1	8	primary	4	1	4.9	6.5	32	2025	0.75	9	918.39	0.76	0.76	5	9	5	5	3	2	2	0	2	30	35	0	0.98	3.08	907	65.65	0	0	0	0	0	0	1	2	4		1	2
	37	35	25	18	primary	11	3	6.96	4.79	52	2025	1	9	3000	0.93	0.93	22	9.2	11	11	8	8	3	4	3	7	35	0	0.22	1.06	1534	9.53	0	0	0	0	0	0	1	2	1		3	2
	38	29	27.6	18	primary	6	1	5.46	3	38	1200	0.75	6	3000	0.94	0.96	20	9	13	10	7	4	2	0	2	0.5	20	0	0.66	0.37	1812	59.44	1	1000	2	0	1	1	1	2	3		3	2
	39	27	28.7	10	primary	4	1	7.17	6.84	57.51	1800	0.75	10	2000	0.82	0.6	12	9	4	2	2	1	1	0	3	2	5	0	2.46	2.39	349	35.61	0	0	0	0	0	0	0	2	2		2	1
	40	34	26.3	24	primary	10	1	3.76	5.4	65	1800	0.5	8	3000	0.63	1.55	20	9	12	9	7	7	2	0	2	30	40	1	0.47	2.25	1617	80	1	843	2	1	0	0	1	1	4		3	3
	41	37	26	10	primary	6	1	6.22	2.35	72.85	2475	0.75	11	1174	0.73	0.1	10	13	10	9	5	5	2	0	3	5	30	0	0.14	1.75	1041	49	1	460	1	0	1	1	1	1	3		2	1
	42	23	25.4	10	primary	4	2	8.12	9.76	59.83	1800	0.75	8	731	0.78	0.12	7	8	7	7	7	3	2	0	2	0.5	20	1	0.76	3.13	1501	40	0	0	0	0	0	0	0	2	2		2	1
	43	35	29.7	8	secondary	15	1	3.26	1.8	55	1400	0.75	7	1441	0.76	1.11	5	12	4	4	2	1	1	0	3	2	25	0	0.7	0.13	603	41	1	66	1	0	1	1	1	2	3		1	3
	44	30	24.2	26	primary	7	1	3.51	2	52	1350	1	9	3000	1.52	1.6	22	8	8	7	6	6	2	0	3	40	50	1	0.66	3.21	3000	56	0	0	0	0	0	0	1	4	3		3	3
	45	29	25.4	22	primary	4	2	5.72	5.48	40	2025	0.75	9	4300	2.63	0.78	20	9.9	18	10	8	6	2	0	3	3	60	1	0.49	5.69	1041	40	1	30	1	1	0	0	0	4	2		3	2
	46	37	23.5	10	primary	6	3	11.78	4.27	33	1400	0.5	7	1627	1.1	2.2	5	10	5	3	3	3	3	0	3	5	5	0	1.31	2.4	662	42	0	0	0	0	0	0	0	3	3		1	4
	47	33	25.5	8	primary	6	1	4.75	2.3	33	1800	1	9	1700	0.82	0.6	9	9.9	9	9	5	5	3	0	2	12	35	1	0.92	2.81	925	39	1	1200	2	0	1	1	1	2	2		2	1
	48	30	23.2	8	primary	3	1	5.08	2.77	35	1800	1	9	1842	1	0.58	6	9	6	6	3	3	2	0	3	0.5	20	0	0.2	0.32	666	35	1	8	1	1	0	0	0	3	2		1	1
	49	32	26.3	18	primary	6	1	6.12	5.86	36	1950	0.75	8	2029	1.57	2.62	15	9	13	12	9	9	2	0	3	4	25	0	0.4	4.13	1142	24	0	0	0	0	0	0	1	4	1		2	4
	50	35	23.4	20	primary	9	1	3.76	5.4	65	1800	1	10	3000	0.63	0.93	20	8	14	9	8	8	3	0	3	70	65	1	0.79	2.4	334	80	1	1500	1	1	0	0	1	1	4		3	2
	51	33	33.2	16	primary	9	3	4.89	2.53	66	1800	1.25	8	2256	1.53	3.08	16	11	9	8	5	5	3	0	2	3	15	0	0.44	1.75	843	49	1	275	1	0	1	1	0	4	3		2	4
	52	35	35.4	16	primary	5	1	6.95	2.34	19	1800	1	10	1874	1.3	0.78	15	9	8	3	3	3	3	0	2	15	50	0	0.16	2.16	2135	40	0	0	0	0	0	0	0	3	2		2	2
	53	34	28.5	10	primary	9	3	4.75	2.3	33	2025	1.25	10	1801	1.43	1.37	10	9	10	9	9	9	3	0	2	5	55	1	0.32	3.33	676	49	0	0	0	0	0	0	0	4	3		2	3
	54	37	23.5	18	primary	9	2	6.25	3.5	30	1500	1	10	2478	1.15	0.36	15	9	14	14	9	9	3	5	3	3	20	0	0.32	0.1	1161	35	0	0	0	0	0	0	1	3	2		2	1
	55	34	19.6	15	primary	7	2	11	6	100	1800	0.75	9	2800	1.89	0.1	15	11	14	12	10	10	3	0	3	60	45	1	1.73	7.15	3000	80	0	0	0	0	0	0	1	4	4		2	1
	56	35	27.1	16	primary	10	1	3.83	3.2	29	2100	0.75	10	2365	1.7	0.73	16	11	15	12	11	11	2	7	3	80	55	0	0.62	1.49	980	48	0	0	0	0	0	0	1	4	3		2	2
	57	38	25.8	11	secondary	2	1	5	3.13	85	2025	1	10	1756	1.09	1.45	7	13	7	5	4	4	3	0	3	55	45	0	0.52	1.38	948	31	1	50	1	1	0	0	1	3	2		2	3
	58	29	33.2	9	primary	6	1	4.55	4.79	31	2700	1.5	12	1268	0.8	0.65	5	11	5	4	3	3	3	0	3	7	45	0	0.78	0.48	1000	55	1	160	1	0	1	1	1	2	3		1	1
	59	34	29	11	primary	10	2	4.66	3.5	30	2025	1	10	616	0.94	0.1	6	10	6	6	5	5	3	0	2	15	35	0	0.34	0.55	318	16	0	0	0	0	0	0	1	2	1		1	1
	60	38	38	7	primary	9	2	6.13	2.4	45.35	2025	1	10	397	0.38	0.92	5	10	5	4	4	4	3	0	3	8	35	1	0.81	3.12	539	39	1	650	1	0	1	1	1	1	2		1	2
	61	35	28.5	11	primary	6	1	7.78	6.79	28	2325	1.25	11	545	0.66	1.11	7	10	6	4	2	2	1	0	3	7	35	1	1.3	4.55	766	20	0	0	0	0	0	0	0	1	1		2	3
	62	39	26.3	10	primary	1	1	5.2	5.48	43	1800	1	9	1426	0.81	1.32	6	9	3	3	3	3	3	0	2	10	30	0	0.45	1.91	331	15	1	590	1	0	1	1	1	2	1		1	3
	63	39	26.6	8	secondary	6	1	6.47	3.2	22	1800	0.75	9	776	1	0.7	8	10	4	4	3	3	2	0	3	20	30	1	0.84	3.1	1408	39	0	0	0	0	0	0	1	3	2		2	2
	64	35	26.3	15	primary	7	1	8.21	17.44	30	1575	0.75	8	2700	0.81	1.25	15	10	10	10	8	8	3	4	3	15	35	1	0.73	3.7	2127	36	0	0	0	0	0	0	1	2	2		2	3
	65	36	29.3	12	primary	11	1	4.34	4.88	50	1800	1	9	1852	0.61	0.1	12	11	8	8	6	2	2	0	2	70	60	0	0.49	3.56	1402	45	1	69	1	1	0	0	0	1	3		2	1
	66	37	22	8	primary	9	1	7.25	3.57	41	1800	0.75	9	777	0.54	0.1	6	13	4	3	2	2	2	0	2	20	35	1	0.55	2.42	1738	60	1	350	2	0	1	1	1	1	3		1	1
	67	29	23.4	8	primary	7	1	7.25	3.57	41	1800	1	9	2437	1.29	1.47	8	9	8	5	2	2	2	0	2	60	40	1	1.27	5.42	1346	57	1	380	1	0	1	1	0	3	3		2	3
	68	37	30.5	7	primary	4	1	6.34	7.53	28	1800	1.25	10	1826	1	2	5	7.5	5	5	4	3	2	0	2	70	50	0	0.8	0.59	524	39	0	0	0	0	0	0	1	3	2		1	4
	69	31	31	10	primary	4	1	4	2.61	43	1800	1	10	1539	0.88	0.1	10	9	10	9	9	6	3	0	3	0.4	25	0	0.54	1.19	384	12	0	0	0	0	0	0	1	2	1		2	1
	70	29	23.4	28	primary	4	2	5.2	12.09	45	1350	1	10	3000	1	1.06	25	10	21	18	5	5	3	0	3	100	70	1	0.32	2.41	888	68	0	0	0	0	0	0	0	3	4		3	3
	71	26	31.2	28	primary	7	1	3.95	2	38	1200	1	9	3000	1	1.16	25	10	20	9	7	7	2	0	3	100	70	1	0.83	3.17	1848	80	0	0	0	0	0	0	1	3	4		3	3
	72	38	23.7	6	primary	2	1	6.46	5.56	49	1500	1	8	837	0.57	1.54	6	9	6	5	3	3	3	0	2	50	25	0	1.65	2.45	261	36	0	0	0	0	0	0	0	1	2		1	3
	73	34	30	10	secondary	2	1	5.99	2.61	39	2250	1	11	763	0.41	0.39	6	9	5	2	2	2	2	0	2	20	35	0	0.36	0.17	404	29	1	411	2	0	1	1	0	1	2		1	1
	74	32	23.1	8	primary	7	1	4.3	5.1	23	2250	1	11	1752	0.99	0.44	5	9	5	3	2	2	1	0	2	70	65	0	0.51	0.1	967	32	0	0	0	0	0	0	1	3	2		1	1
	75	25	22.4	10	primary	2	1	10	2.87	74	1575	1	8	2083	0.85	0.47	10	10	10	10	10	10	2	0	2	0.4	20	1	1.23	6.3	1556	38	0	0	0	0	0	0	1	2	2		2	1
	76	38	32.4	8	primary	12	1	5.38	4.32	39.1	1400	0.75	8	1089	0.47	0.55	8	8	8	7	7	7	3	0	2	60	55	1	0.58	9.68	1249	60	1	192	1	0	1	1	1	1	3		2	1
	77	33	19.5	10	primary	9	3	5.51	1.87	19	1450	1	10	1742	0.87	0.68	10	8	10	8	8	7	3	0	2	1	20	0	1.14	0.22	861	41	0	0	0	0	0	0	0	2	3		2	1
	78	35	36.8	9	primary	7	1	7.32	1.78	17	1575	0.75	8	1412	0.59	0.95	9	9	9	7	6	6	3	0	2	55	50	1	1.36	4.38	253	27	0	0	0	0	0	0	1	1	1		2	2
	79	39	30.1	8	primary	10	1	8.06	2.56	53	1800	1	9	562	0.88	0.87	5	9	3	3	3	3	3	0	2	45	35	0	1.61	4.21	150	26	0	0	0	0	0	0	1	2	1		1	2
	80	37	31.2	7	primary	12	1	4.76	4.19	52.9	2025	0.75	10	415	0.62	0.27	7	9	5	4	4	4	3	0	2	30	40	1	0.93	1.4	461	31	0	0	0	0	0	0	1	1	2		2	1
	81	30	22.8	7	primary	2	1	11.11	3.76	33	2025	1	10	978	0.71	0.65	5	10	5	4	2	1	1	0	3	0.4	20	0	0.48	1.16	530	26	1	186	1	1	0	0	1	1	1		1	1
	82	36	32	20	primary	11	1	4.95	1.67	54	1400	1	8	3000	1.12	1.16	24	9	17	12	7	5	2	0	3	0.5	20	1	0.61	2.32	676	26	0	0	0	0	0	0	1	3	1		3	3
	83	38	24.2	7	secondary	2	2	4.9	5.88	32	1800	1	9	1268	0.71	1.36	6	9	5	4	4	4	2	0	2	0.5	20	1	1.26	3.06	918	42	1	150	2	0	1	1	1	1	3		1	3
	84	29	30.5	12	primary	2	1	8.78	10.13	72	2025	1	9	1475	0.52	1.43	12	11	6	6	5	2	2	0	3	60	45	1	0.61	4.96	423	52	1	150	1	0	1	1	0	1	3		2	3
	85	30	28	15	primary	6	1	5.27	3.44	36	2025	1	10	1800	0.96	0.1	15	10	13	11	10	10	2	8	3	40	25	1	0.79	4.32	1248	29	0	0	0	0	0	0	1	3	2		2	1
	86	27	18.6	15	primary	3	2	6.98	4.35	50	1800	1	9	1073	0.96	0.1	15	10	12	8	8	8	2	6	3	10	30	1	1.46	4.92	581	40	0	0	0	0	0	0	1	3	2		2	1
	87	34	24.8	6	secondary	3	1	5.69	3.89	40	2600	1	13	852	0.6	0.7	4	9	4	4	4	4	3	0	3	25	35	1	0.8	3.87	450	19	1	933	2	0	1	1	1	1	1		1	2
	88	38	25.7	10	primary	6	1	6.12	3.83	80	1800	1	9	1862	0.81	0.27	8	10	8	2	2	2	2	0	2	0.5	20	0	0.35	0.24	787	29	1	6	1	1	0	0	1	2	2		2	1
	89	39	28.3	9	primary	17	1	8.31	2.31	19	2025	0.75	10	875.35	0.71	0.52	9	8	9	8	7	7	3	0	2	35	30	0	0.19	0.1	322	16	0	0	0	0	0	0	0	1	1		2	1
	90	32	22.8	15	primary	10	1	7.27	4.37	27	2025	1	10	2850	0.65	0.8	15	10	13	12	11	11	2	3	2	5	10	1	0.54	5.83	1400	80	1	399	2	0	1	1	1	1	4		2	2
	91	36	31.9	11	primary	10	1	3.98	2.85	39	1800	0.5	9	1089	0.49	3.3	7	9	7	3	3	3	2	0	2	40	45	0	0.51	2.32	354	13	0	0	0	0	0	0	1	1	1		2	4
	92	29	32.7	9	primary	5	2	8.28	9.34	63	1600	1	9	1155	0.58	0.39	7	9	7	5	4	4	3	0	2	40	45	1	0.98	0.52	826	26	0	0	0	0	0	0	0	1	1		2	1
	93	34	21.8	7	primary	8	1	6	4.81	42	1575	0.75	8	820	0.6	0.47	7	12	6	6	5	5	3	0	2	0.5	20	0	0.56	3.56	680	36	1	93	1	1	0	0	1	1	2		2	1
	94	32	23.4	7	primary	4	2	6.21	5.45	43	2700	0.75	10	1196	1.5	0.7	7	11	7	5	4	3	3	0	2	100	50	1	1.21	8.91	597	62	1	717	2	0	1	1	1	4	4		2	2
	95	34	37.2	15	primary	5	1	6.63	7.45	51	2000	0.75	11	3000	0.89	2.18	23	8	3	3	3	3	3	0	3	30	25	0	0.62	0.7	1966	7	0	0	0	0	0	0	1	2	1		3	4
	96	28	29.1	16	primary	2	1	3.78	2.48	26	1800	0.75	9	2696	2	1.09	15	12	10	9	6	5	2	3	2	0.5	20	1	0.58	1.71	1666	44	0	0	0	0	0	0	1	4	3		2	3
	97	24	20.2	15	primary	3	1	7	5.8	48	1800	1	9	2404	1.33	2.99	15	8	12	9	6	5	2	0	2	10	30	0	0.82	2.1	802	48	0	0	0	0	0	0	1	4	3		2	4
	98	29	37.6	7	primary	3	1	4.44	1.87	48	2025	0.75	10	897	0.75	0.78	7	12	6	4	1	1	1	0	3	70	45	0	1.06	9	110	52	0	0	0	0	0	0	1	2	3		2	2
	99	33	30.5	20	primary	6	1	8.28	6.25	40	2025	1	10	3000	1.27	0.95	18	10	9	6	6	6	3	0	2	10	20	0	0.36	0.28	377	35	1	1333	3	0	1	1	1	3	2		2	2
	100	30	22.7	10	primary	3	1	4.17	7.65	10	1400	1	8	1408	0.93	0.45	10	9	10	8	4	4	2	0	2	15	35	0	1.7	4.21	372	20	1	456	1	0	1	1	1	2	1		2	1
	101	27	27.3	20	primary	7	1	3.19	3.79	57	1575	0.75	8	2326	1	0.32	15	9	6	5	5	5	2	3	2	1	20	1	0.96	5.81	1297	49	0	0	0	0	0	0	1	3	3		2	1
	102	30	37.1	6	primary	4	1	7.06	3	28	1800	1	9	882	1.13	1.23	6	10	6	6	4	4	2	0	2	8	30	1	0.78	2.12	1083	56	1	187	1	0	1	0	1	3	3		1	3
	103	29	35.9	16	primary	4	1	6.8	2.33	30	1575	1	8	1218	1	1.36	16	12	11	9	6	6	2	3	2	0.5	20	0	1.22	4.09	1200	24	1	377	2	0	1	1	1	3	1		2	3
	104	25	28.9	17	primary	3	1	5.67	3.83	55	1575	1	8	3000	2.43	2.24	22	9	15	14	11	8	2	0	3	40	50	0	0.8	3.6	3000	75	0	0	0	0	0	0	0	4	4		3	4
	105	35	23.16	8	primary	6	2	3.21	1.67	93	2025	1	10	2000	1.53	0.85	6	10	4	3	2	2	2	0	3	30	40	0	0.51	0.99	649	29	0	0	0	0	0	0	1	4	2		1	2
	106	38	33.1	15	secondary	5	1	5	4.3	18	1800	1	9	2800	1.73	1.44	15	13	8	7	6	6	3	2	3	1	30	1	0.43	2.45	1627	31	0	0	0	0	0	0	1	4	2		2	3
	107	37	36	20	primary	7	1	3.8	8	46	1875	0.75	10	3000	4.4	2.41	24	9	17	16	11	10	3	1	3	1	10	0	0.37	0.42	1049	80	0	0	0	0	0	0	1	4	4		3	4
	108	35	26	15	primary	10	2	7.15	4.25	42	2025	1	10	3000	1.39	0.66	22	9	13	6	2	2	2	0	2	40	45	1	0.57	3.85	1878	47	0	0	0	0	0	0	0	4	3		3	1
	109	28	37.6	16	primary	4	1	5.25	1.91	24	1800	1	9	1756	0.75	1.2	16	9	13	13	3	3	2	0	3	50	50	1	0.53	3.15	1230	48	0	0	0	0	0	0	1	2	3		2	3
	110	33	28.4	6	primary	4	1	5.32	4.4	48	2025	1	10	433	2.5	0.14	6	9	4	4	3	3	2	0	2	10	35	1	0.67	2.1	1312	31	0	0	0	0	0	0	1	4	2		1	1
	111	34	31.1	16	primary	10	1	5.57	3.09	38	2100	0.75	9	3000	2.86	1.15	15	9	9	9	9	9	3	0	3	6	20	1	0.62	2.22	696	50	1	1227	3	0	1	1	1	4	3		2	3
	112	38	36.3	15	primary	3	1	5.12	1.73	44	1600	1	9	2611	0.88	2.16	15	9	8	6	7	7	3	4	2	15	35	0	0.29	3.11	339	48	1	390	2	0	1	1	1	2	3		2	4
	113	30	23.9	8	primary	5	1	4.67	5.87	20	2250	1	11	1349	0.82	0.95	6	9	6	4	3	3	2	0	2	45	50	1	0.47	5.36	845	33	0	0	0	0	0	0	1	2	2		1	2
	114	24	35.2	18	primary	8	1	5.95	3	34	2250	1	11	2252	0.75	2.5	15	10	11	11	11	11	2	0	3	35	55	1	0.66	3.14	4300	32	1	710	1	0	1	1	1	2	2		2	4
	115	35	28.4	8	primary	10	2	4.7	2.54	33	1800	1	8	645	1.43	0.75	4	10	4	4	3	2	2	0	2	3	20	1	0.61	5.82	376	24	0	0	0	0	0	0	0	4	1		1	2
	116	32	30.8	10	primary	8	1	6.98	6.43	48	1800	1	9	867	0.74	0.78	8	11	8	5	5	5	2	0	2	80	45	0	0.74	2.16	265	14	1	9	1	1	0	0	1	1	1		2	2
	117	29	34.9	10	primary	5	1	3.98	1.65	46	1800	1	9	600	0.64	0.85	10	11	4	4	4	4	2	0	3	50	15	1	0.5	7.33	586	40	1	992	2	0	1	1	1	1	2		2	2
	118	35	26.7	12	primary	10	1	8.25	5.59	24	1575	0.75	8	2385	0.86	0.94	10	12	7	5	5	5	3	0	3	30	35	1	1.06	5.93	1003	23	0	0	0	0	0	0	0	2	1		2	2
	119	29	25.4	18	primary	8	3	5.7	5.38	38	1800	0.75	9	3000	0.62	0.59	24	13	14	11	9	9	2	4	3	10	35	1	0.84	13.43	2899	40	0	0	0	0	0	0	1	1	2		3	1
	120	33	30.5	10	primary	8	1	5.31	3.34	48	1575	0.75	8	1781	0.7	0.89	8	8	6	4	2	2	2	0	3	80	50	1	0.75	6.73	486	31	0	0	0	0	0	0	1	1	2		2	2
	121	27	20.4	15	primary	2	1	4.13	2.32	40	1200	0.75	9	3000	0.74	1.12	15	12	11	11	10	10	2	0	3	0.5	20	0	0.52	0.48	757	40	1	285	1	1	0	0	1	1	2		2	3
	122	30	29.8	15	primary	3	1	5.13	3.61	47	1575	0.75	8	1657	0.95	2	15	12	9	8	5	5	3	2	3	100	60	0	0.47	0.16	1000	17	1	373	2	0	1	1	1	3	1		2	4
	123	28	20.3	22	primary	2	1	5	5	86	2250	0.75	11	3000	0.39	3	22	9	20	8	3	2	2	0	3	5	10	1	0.35	7.32	2463	60	1	417	1	0	1	1	1	1	3		3	4
	124	27	25.5	24	primary	2	1	4.58	6.24	48	1800	1	9	3000	0.95	3.91	20	11	18	16	14	14	2	7	3	0.2	15	0	0.49	1.52	1617	70	1	380	1	0	1	1	1	3	4		3	4
	125	35	32	10	secondary	7	1	10.4	7.78	43	2025	1.25	10	1320	0.59	0.78	10	12	8	8	8	8	3	3	3	20	25	1	0.22	4.4	238	20	0	0	0	0	0	0	1	1	1		2	2
	126	28	26.1	12	primary	2	1	2.63	5.16	36	2025	1.25	10	2068	0.6	2.34	10	13	10	7	4	4	2	0	3	0.5	20	1	0.77	2.27	1485	80	1	360	1	0	1	1	0	1	4		2	4
	127	26	31.2	12	primary	5	1	2.82	1.63	36	2000	1	11	2439	0.85	0.98	12	10	12	12	6	6	2	0	2	50	60	0	0.27	0.81	166	10	0	0	0	0	0	0	1	2	1		2	2
	128	35	34.3	8	secondary	5	2	8.07	2.32	32	2475	0.75	14	1572	0.36	0.66	8	10	7	6	5	5	3	0	3	40	45	1	0.55	3.77	1105	22	1	901	2	0	1	1	1	1	1		2	1
	129	34	24.6	5	primary	4	3	5.69	2.81	39	1800	1	9	397	0.73	0.1	5	12	3	3	3	3	3	0	3	0.4	20	0	0.6	0.12	417	35	1	1029	1	0	1	1	1	1	2		1	1
	130	36	36	16	primary	1	1	5.18	3.15	40	1600	1	9	1233	0.27	1.42	15	12	5	5	5	5	3	0	3	10	50	0	0.23	0.1	1148	50	1	875	2	0	1	1	1	1	3		2	3
	131	29	34.6	10	primary	2	1	5	2.46	55	1800	1	9	581	0.54	0.1	10	13	7	3	2	2	2	0	3	15	30	0	0.84	1.89	215	10	0	0	0	0	0	0	0	1	1		2	1
	132	31	23.5	8	primary	7	1	6.85	5.99	35	1575	0.75	8	950	0.38	2.35	8	11	7	6	6	6	2	2	3	40	45	1	0.7	4.1	304	49	1	256	1	0	1	1	1	1	3		2	4
	133	37	43.4	8	primary	13	1	7.75	6	34	1575	0.75	8	663	0.49	3.2	10	13	9	8	7	7	3	2	3	45	45	1	1.67	4.1	375	24	1	561	1	0	1	1	1	1	1		2	4
	134	29	31.6	20	primary	2	1	6.22	19.9	20	1800	0.75	9	3000	1.79	0.53	22	13	17	17	11	11	2	5	2	15	45	1	0.68	7.57	1200	60	0	0	0	0	0	0	1	4	3		3	1
	135	31	25.9	26	primary	3	1	8.35	7.32	18	1800	1	9	2207	0.9	1.67	20	13	14	12	12	12	2	3	3	4	30	0	0.43	0.47	1041	30	1	510	1	0	1	1	1	2	2		3	4
	136	34	30	18	primary	4	2	9.93	10.9	18	2475	1.25	12	3000	0.92	0.84	15	13	10	8	7	7	3	1	3	50	45	0	0.32	0.3	646	60	1	309	2	0	1	1	1	2	3		2	2
	137	37	23.8	10	primary	12	1	8.75	4.21	21	2250	1	10	830	0.83	2.15	10	13	5	5	4	4	3	0	3	100	55	1	0.7	5.41	781	43	0	0	0	0	0	0	1	2	3		2	4
	138	29	29.1	15	primary	1	1	4.73	7.21	18	1800	1	9	2600	1.39	0.1	15	8	7	6	2	2	2	0	2	0.5	20	1	0.72	3.1	730	67	0	0	0	0	0	0	1	4	4		2	1
	139	37	31.2	16	primary	18	1	6	7.89	19	2025	1	10	3000	0.42	1.32	20	12	7	5	4	4	3	0	2	5	20	0	0.37	1.98	696	40	0	0	0	0	0	0	1	1	2		3	3
	140	31	29	10	primary	4	1	6.35	5.14	21	2475	1	12	1200	0.85	1.98	10	12	6	6	5	5	3	0	2	0.5	20	1	0.93	7.3	530	40	1	630	1	0	1	0	1	2	2		2	4
	141	34	22.8	9	primary	4	1	8.5	1.18	22	1800	1	9	1350	0.75	2.08	9	12	7	7	4	4	3	0	2	5	50	1	0.63	5.32	2225	60	1	106	1	0	1	1	0	2	3		2	4
	142	27	31.9	12	primary	2	1	6.37	6.55	27	1800	1	9	1592	1.41	1.48	8	13	8	6	3	3	2	0	2	0.5	20	1	0.45	1.95	995	38	0	0	0	0	0	0	1	4	2		2	3
	143	32	28	10	primary	8	1	5.89	2.38	15	1800	1	9	1297	0.66	0.6	10	9	8	7	5	5	2	0	2	12	25	1	1.52	3.41	275	33	0	0	0	0	0	0	0	1	2		2	1
	144	25	28.3	18	primary	3	1	4.39	1.6	33	1600	1	9	3000	1.63	0.62	16	10	12	12	11	11	2	6	2	70	45	0	0.43	1.93	182	19	1	265	1	0	1	1	1	4	1		2	1
	145	26	27.5	16	primary	4	2	6	2	38	2025	0.75	10	1805	0.72	1.37	16	12	14	14	12	11	2	6	2	8	10	0	0.79	0.98	1222	13	1	636	2	0	1	1	1	1	1		2	3
	146	35	24.6	7	primary	6	1	3.72	8.4	54	2250	1	11	750	0.8	0.35	5	10	3	2	2	2	2	0	2	90	50	1	0.63	1.84	959	23	1	37	1	1	0	0	1	2	1		1	1
	147	30	25	10	primary	2	1	9.52	4.06	19	1800	1	9	920	0.95	1.45	6	12	3	3	3	3	3	0	2	20	30	0	0.7	0.98	580	29	1	1700	3	0	1	1	1	3	2		1	3
	148	26	34.4	15	primary	4	1	6.29	2.96	96	1425	1	9	1749	1.32	0.42	15	11	10	9	8	8	2	3	3	0.4	35	0	0.68	1.1	3000	14	1	66	1	1	0	0	1	4	1		2	1
	149	32	37.1	15	primary	10	1	3.86	9.94	56	2025	1	10	2851	1.43	1.42	15	10	11	10	7	7	2	0	3	60	40	1	0.5	5	4315	39	1	1763	4	0	1	1	1	4	2		2	3
	150	32	27.5	15	primary	8	3	7.18	5.31	37	1650	0.75	10	2123	1	0.85	15	9.8	8	3	2	2	2	0	2	70	30	1	1.81	8.32	493	60	0	0	0	0	0	0	1	3	3		2	2
	151	28	28.3	8	primary	8	3	7.36	2.52	27	1800	1	9	536	0.66	1.68	8	11	7	7	6	5	2	3	2	10	20	0	0.95	5.81	89	10	0	0	0	0	0	0	1	1	1		2	4
	152	31	37.4	16	primary	7	1	3.93	2.21	71.84	1800	0.75	9	3000	1.01	1.75	22	10.2	4	4	2	2	2	0	3	20	10	1	0.57	2.32	845	38.04	0	0	0	0	0	0	1	3	2		3	4
	153	35	33.2	12	primary	11	3	5.09	10.5	20	2475	1	12	3000	1.75	0.75	12	12	16	15	12	10	3	3	3	80	45	0	0.52	0.66	3000	21	1	826	2	0	1	1	1	4	1		2	2
	154	23	37.8	9	primary	6	1	7.36	2.25	38	2700	1	12	550	1.1	0.93	4	12	4	4	2	2	1	0	3	0.3	15	0	0.85	3.13	323	14	0	0	0	0	0	0	1	3	1		1	2
	155	37	22.5	16	primary	6	1	6.4	3.4	100	1800	1	9	2400	1.35	0.68	16	10	9	8	8	8	3	0	3	50	40	1	1.14	8.14	946	60	1	161	1	0	1	1	1	4	3		2	1
	156	35	29.4	10	primary	6	2	2.75	2.73	43	1800	1	9	1341	0.76	1.42	10	10	7	6	6	6	3	0	3	20	20	1	1.57	2.95	1184	23	1	485	2	0	1	1	1	2	1		2	3
	157	31	32	10	primary	9	1	5.84	2.99	63	1800	1	9	2181	0.78	1.42	6	10	6	4	3	3	2	0	3	8	15	1	1.2	2.65	1884	61	1	775	1	0	1	1	1	2	4		1	3
	158	37	24.7	16	primary	5	1	5.72	3.49	39	1575	0.75	8	2377	1.68	1.25	16	8.2	8	7	6	6	3	0	2	70	15	1	0.97	5.84	1200	60	1	359	1	0	1	1	1	4	3		2	3
	159	33	24.8	8	primary	4	2	5.25	8.88	16	1800	1	9	1895	0.67	2.71	8	7.9	5	4	3	3	3	0	2	30	35	0	0.98	1.51	614	32	0	0	0	0	0	0	1	1	2		2	4
	160	32	24.1	16	primary	2	1	5.19	2.49	45.05	1800	0.75	9	3000	1.2	1.6	20	12	15	15	10	9	3	0	2	30	50	0	0.74	0.82	425.7	18.51	0	0	0	0	0	0	1	3	1		3	3
	161	27	30.1	18	primary	4	1	6.32	3.38	39	1400	1.25	8	2408	1.2	0.88	15	10	10	10	8	8	2	4	2	35	40	1	0.41	3.36	2432	41.2	1	268	1	1	0	0	1	3	3		2	2
	162	34	26.4	16	primary	3	1	5.43	7.32	73	1800	1	9	1786	0.98	1.2	15	9.8	6	6	3	3	2	0	2	50	35	0	0.89	1.15	1772	28.6	0	0	0	0	0	0	1	3	2		2	3
	163	31	25.2	10	primary	9	1	4.31	4.62	13	2025	1.25	10	566	1	0.37	10	11	8	7	7	6	2	2	3	20	40	1	0.78	4.39	346	48	1	165	1	0	1	1	1	3	3		2	1
	164	39	31.6	16	secondary	6	3	5.5	8.8	45	1800	0.75	9	1767	0.63	2	16	12	7	5	4	4	3	0	2	12	35	0	0.34	0.5	1499	27	0	0	0	0	0	0	1	1	1		2	4
	165	27	33.2	15	secondary	2	1	3.7	1.78	25	1350	0.75	8	1862	1.08	0.93	15	10	10	7	6	6	2	0	3	2	45	1	0.75	2.52	1234	67	1	744	2	0	1	1	1	3	4		2	2
	166	28	24.2	16	primary	3	1	6.94	6.18	30	1800	1	9	1410	0.95	0.75	16	13	15	12	11	11	2	2	2	1	15	0	0.65	0.73	440	14	1	399	1	0	1	1	1	3	1		2	2
	167	38	37.1	12	primary	10	1	7.49	6.31	74	1575	0.75	8	1953	1.28	0.81	12	9	10	9	7	7	3	0	2	5	15	1	0.52	3.13	1030	60	1	168	1	0	1	1	1	3	3		2	2
	168	39	24.2	6	primary	13	1	7.69	1.28	32	1575	1	8	1112	0.97	0.68	6	9	4	4	4	4	3	0	2	45	45	0	1.12	0.48	780	60	1	52	1	0	1	1	1	3	3		1	1
	169	30	25.7	12	primary	3	1	4.24	3.44	52	1600	1	9	2584	0.7	1.24	12	12	17	14	14	9	3	3	2	20	40	0	0.59	8.51	580.1	62	0	0	0	0	0	0	1	1	4		2	3
	170	32	29.4	11	primary	10	2	4.92	4	25	1400	0.75	8	736	1.32	0.32	7	8.7	7	6	5	5	3	0	3	50	60	1	1.83	5.19	196	17	0	0	0	0	0	0	1	4	1		2	1
	171	31	21.3	18	primary	5	1	8.25	4.8	29	1575	0.75	8	3000	1.27	0.68	16	13	15	15	9	9	2	0	3	70	70	1	0.33	3.73	3000	80	0	0	0	0	0	0	1	3	4		2	1
	172	31	22.4	18	primary	8	2	5	3	34	1350	1	10	915	0.85	0.89	16	8.8	9	7	5	4	2	0	3	20	30	0	0.53	1.15	805	26	1	1330	1	0	1	1	1	2	1		2	2
	173	30	24.8	9	primary	6	1	10.7	5.3	64	1400	1	8	1618	1.2	3.39	7	7.7	7	5	4	4	2	0	3	20	15	1	1.2	5.36	1492	60	1	693	2	0	1	1	1	3	3		2	4
	174	32	24.2	10	primary	3	1	8.79	2.86	33	1800	1	9	1680	0.88	0.58	7	10	4	4	3	2	2	0	2	2	30	1	1.7	2.7	784	28	0	0	0	0	0	0	0	2	1		2	1
	175	28	38.3	16	primary	6	1	5.87	2.3	43	1600	0.75	9	1332	1.32	0.75	16	10	9	8	7	7	2	3	3	20	45	0	0.54	1.54	476	28	1	224	1	0	1	1	1	4	1		2	2
	176	33	28	12	primary	8	1	8.07	5.8	30	1575	0.75	8	1923	0.76	1.39	10	11	7	6	6	6	3	0	3	60	50	1	0.1	6.16	1865	60	1	864	2	0	1	1	1	2	3		2	3
	177	34	33.2	10	primary	11	3	4	2	37	1800	1	10	1968	0.74	0.85	10	10	10	10	8	8	3	3	3	20	60	0	0.67	0.12	933	40	0	0	0	0	0	0	1	1	2		2	2
	178	29	21	22	primary	4	1	3.08	1.43	35	1800	1	9	3000	1.78	2.05	20	12	18	11	6	6	2	0	3	2	45	0	0.38	0.1	545	19	1	380	1	0	1	1	1	4	1		3	4
	179	28	24.8	24	primary	4	1	3.8	1.8	26	1800	1	9	3000	1.53	0.73	24	8.6	17	13	12	12	2	9	3	80	20	1	0.48	4.28	1952	68	0	0	0	0	0	0	1	4	4		3	2
	180	27	28	20	primary	5	1	6.33	10.2	23	1650	0.75	9	2767	0.91	0.87	20	9	18	18	10	10	2	0	2	0.4	20	1	0.59	4.87	3526	59	0	0	0	0	0	0	1	2	3		3	2
	181	27	28.5	18	primary	4	1	3.65	3.13	45	1600	1	9	3000	2.82	1	15	8	12	12	10	9	2	6	2	30	40	1	1.89	5.6	2380	52	1	76	1	0	1	1	1	4	3		2	3
	182	29	30.5	16	primary	6	2	3.15	2.9	46	2025	1	10	3000	1.26	1.2	16	10	15	15	9	9	3	0	3	0.5	20	0	0.39	0.54	610	29	1	314	1	1	0	0	1	3	2		2	3
	183	30	27	10	primary	8	2	6.34	4	23	1575	0.75	8	2264	0.88	1.09	7	10	7	7	5	5	2	2	3	3	25	1	0.71	2.79	1968	45	0	0	0	0	0	0	1	2	3		2	3
	184	29	31.2	12	primary	5	2	5.5	6.1	28	1800	1	9	1598	0.68	1.4	8	10	7	6	5	5	2	0	3	5	30	1	0.57	2.46	803	51	0	0	0	0	0	0	0	1	3		2	3
	185	27	23.4	8	primary	2	1	8.78	5.75	48	2250	1	11	1800	0.85	1	8	9	8	6	5	5	2	3	2	15	35	0	0.44	0.99	1183	25	0	0	0	0	0	0	1	2	1		2	3
	186	26	31.6	22	primary	5	1	7.31	19.09	22	2025	1	10	3000	0.74	0.93	22	10	20	17	17	14	1	6	3	30	20	0	0.72	3.3	1621	30	0	0	0	0	0	0	1	1	2		3	2
	187	28	28.3	16	primary	3	1	4.99	9.19	55	2250	1	10	1090	0.75	1.68	16	11	4	2	2	2	2	0	2	20	10	0	0.33	1.41	685	25	1	288	1	0	1	1	1	2	1		2	4
	188	29	33.4	8	primary	6	1	3.58	8.2	54	2475	1	12	861	0.63	1.53	8	9	6	4	4	4	2	0	2	6	40	1	1.61	2.53	436	55	1	358	1	0	1	1	1	1	3		2	3
	189	35	28.7	20	primary	3	1	7.74	11.62	14	1800	1	9	1207	0.68	1.23	16	12	14	13	12	12	3	0	3	15	45	1	0.64	7.29	4747	16	0	0	0	0	0	0	1	1	1		2	3
	190	26	19.1	10	primary	2	1	7.99	5.63	28	1575	0.75	8	1765	0.68	0.93	10	11	7	7	4	3	2	1	3	0.5	20	0	0.53	0.21	392	26	1	398	1	0	1	1	1	1	1		2	2
	191	37	34.4	7	primary	9	1	5.06	1.21	18	1800	1	9	304	0.75	0.94	7	10	3	3	3	3	3	0	3	2	20	0	0.44	0.77	657	17	1	70	1	1	0	0	1	2	1		2	2
	192	33	29.4	12	primary	2	1	6.58	4.13	23	1800	1	9	1186	0.69	0.85	12	10	9	7	4	4	3	0	2	0.4	25	1	0.66	2.5	738	24	0	0	0	0	0	0	1	1	1		2	2
	193	30	25.5	6	primary	2	2	5.4	3.17	25	1800	1.25	9	922	0.68	1.26	6	9	6	4	3	3	2	0	3	5	10	0	0.79	0.74	484	30	1	570	1	0	1	1	1	1	2		1	3
	194	39	28.6	10	secondary	2	2	6.14	6.5	45	1800	1	9	1920	0.85	0.63	8	12	8	8	6	3	3	0	3	0.5	20	0	0.4	0.68	650	33	1	288	1	0	1	1	0	2	2		2	1
	195	27	29.1	10	primary	3	1	5.8	4.2	35	1800	1	9	426	0.97	1.22	5	9	3	3	3	2	2	0	2	0.4	25	1	0.6	3.1	220	54	1	170	2	1	0	0	0	3	3		1	3
	196	29	29.7	8	primary	4	1	7.56	13.78	47	2250	0.75	11	1176	0.78	1.23	8	9	8	4	2	2	2	0	2	0.4	20	1	0.61	3.83	746	60	0	0	0	0	0	0	1	2	3		2	3
	197	34	28.2	20	primary	3	1	3.23	3.79	59	1800	1	9	3000	0.83	1.53	22	12	17	13	8	8	3	0	2	100	55	0	0.74	2.59	1513	46	0	0	0	0	0	0	1	2	3		3	3
	198	31	37.1	9	primary	4	2	7.06	3	28	1600	1	9	389	0.85	0.32	7	9	6	5	3	2	2	0	2	20	40	1	0.85	4.6	980	64	1	350	1	0	1	1	1	2	4		2	1
	199	34	31.2	20	secondary	2	2	4.5	2.6	25	2025	1	10	3000	0.77	0.48	26	11	16	9	8	8	2	0	2	45	35	0	0.77	0.1	370	60	0	0	0	0	0	0	1	2	3		3	1
	200	31	30.1	10	primary	4	1	4.3	5.1	35	1575	0.75	8	1207	0.58	0.59	10	12	7	5	4	4	2	0	2	30	30	1	0.75	2.19	1098	45	0	0	0	0	0	0	1	1	3		2	1
	201	31	23.6	12	primary	3	1	6.11	12.15	45	1575	1.25	8	1272	1.2	0.39	10	10	6	3	3	3	3	0	2	30	35	0	0.5	0.25	340	27	1	280	2	0	1	1	1	3	1		2	1
	202	27	25.9	24	secondary	2	2	8.15	10.5	16	1500	1	11	3000	0.43	0.68	25	12	20	17	14	14	2	0	2	20	40	0	0.98	2.07	793	42	0	0	0	0	0	0	1	1	3		3	1
	203	33	28	5	primary	12	1	11.76	5.8	46	1575	1	8	653	0.68	1.27	5	8	5	5	5	5	3	0	2	7	60	1	1.6	7.6	494	47	0	0	0	0	0	0	1	1	3		1	3
	204	38	28.3	8	primary	5	2	6.34	7.53	28	1400	1	8	1388	0.85	0.73	8	12	5	5	5	5	3	0	3	40	45	0	1.18	0.6	793	80	0	0	0	0	0	0	1	2	4		2	2
	205	38	30.7	12	primary	7	1	6.38	7.14	26	2025	1	10	901	1.2	0.78	10	11	9	8	5	5	3	0	3	2	5	0	0.7	0.88	581	31	0	0	0	0	0	0	1	3	2		2	2
	206	30	33.6	15	primary	6	1	7.15	9.3	15	2250	1	10	3000	0.93	0.85	23	11	8	5	4	4	3	0	2	15	55	0	0.18	2	938	10	0	0	0	0	0	0	0	2	1		3	2
	207	35	23.2	10	primary	5	2	6	4.82	43	1800	0.75	9	980	0.93	0.98	10	10	5	3	2	2	2	0	3	6	60	1	0.6	3.88	1453	50	0	0	0	0	0	0	1	2	3		2	2
	208	29	23	9	primary	8	1	4.33	3.39	48	1800	1	9	545	0.93	0.85	5	10	4	4	4	4	2	0	2	8	5	0	0.65	0.78	750	29	1	543	2	0	1	1	1	2	2		1	2
	209	35	30.1	8	primary	12	1	6	5.36	25	1575	0.75	8	1530	0.98	0.87	8	11	5	5	4	4	3	0	2	50	45	0	0.37	2	404	39	1	263	3	0	1	1	1	3	2		2	2
	210	33	32.5	15	primary	12	1	4.9	7.98	58	1200	0.75	8	3000	0.79	1.3	15	11	10	10	10	10	2	6	2	0.4	25	0	0.56	1.12	1053	29	1	14	1	1	0	0	1	2	2		2	3
	211	29	32	8	primary	5	1	4.13	2.25	43	1800	0.75	9	1453	0.79	0.64	8	8	3	3	3	3	3	0	2	3	25	0	0.38	1.68	492	17	0	0	0	0	0	0	1	2	1		2	1
	212	32	25	8	primary	5	1	6.98	5.57	38	1800	1	9	1430	0.79	0.79	8	9	7	4	3	3	3	0	2	80	60	0	0.92	0.25	549	31	0	0	0	0	0	0	1	2	2		2	2
	213	35	26.7	11	secondary	3	2	3.14	4.15	48	1600	1	9	1388.08	0.94	1.11	9	9	7	6	4	4	2	0	2	0.5	35	0	0.98	2.46	141	17	0	0	0	0	0	0	1	2	1		2	3
	214	27	22.6	12	primary	3	1	5.8	6.7	28	2025	1	10	2010	0.85	1.2	10	12	7	6	5	5	2	0	2	65	15	0	0.66	0.17	465	45	1	168	1	0	1	1	1	2	3		2	3
	215	31	31.2	10	primary	4	2	2.18	2	51	1800	0.75	9	1785	0.89	0.32	12	7	7	7	5	5	2	2	3	60	50	0	0.24	1.6	231	24	0	0	0	0	0	0	1	2	1		2	1
	216	30	22	25	primary	5	3	5.2	12.09	45	2025	0.75	10	3000	1.06	0.85	25	11	24	20	11	11	3	0	3	85	60	0	0.52	4.51	1147	27	0	0	0	0	0	0	0	3	1		3	2
	217	28	31.2	15	primary	10	3	4.73	1.96	43	1575	0.75	8	1284	1.25	0.91	15	12	12	11	9	9	2	3	3	0.4	30	0	0.54	1.46	497	47	0	0	0	0	0	0	1	3	3		2	2
	218	28	19.8	16	primary	5	1	6.98	6.36	19	2025	0.75	10	3000	1.13	1.42	16	9	16	12	7	7	2	5	2	10	5	1	0.56	2.53	824	25	1	105	1	1	0	0	1	3	1		2	3
	219	31	24.9	20	primary	3	1	6.07	8.09	39	1800	1	9	3000	0.71	0.68	24	7.7	16	16	15	15	3	0	3	4	25	0	0.58	1.74	815	16	0	0	0	0	0	0	1	1	1		3	1
	220	26	29.8	16	primary	2	1	3.28	1.55	26	1575	0.75	8	1880	1.12	0.88	15	8	13	8	7	5	2	0	2	0.5	25	1	0.81	2.77	989	38	0	0	0	0	0	0	1	3	2		2	2
	221	37	34.8	30	primary	10	1	3	3.51	45	1800	0.75	9	3000	1	1.12	30	10	25	18	16	16	3	0	2	35	45	0	0.32	1.16	1183	34	1	468	2	0	1	1	1	3	2		3	3
	222	32	24.2	6	primary	5	1	5.7	4.2	12.6	1575	1	8	518.22	1.14	1.01	6	11	5	3	3	3	2	0	2	80	60	1	1.2	3.6	299.9	53.36	0	0	0	0	0	0	1	3	3		1	3
	223	32	29.8	30	primary	10	1	5.98	7.53	24.05	2025	1	10	3000	1.15	0.98	30	11	30	28	13	10	3	0	3	10	50	0	0.67	2.15	3608	60	1	350	1	0	1	0	1	3	3		3	2
	224	25	31.2	18	primary	3	1	4.96	13.8	97	1800	1	9	3000	2.38	0.75	23	12	13	10	3	3	2	0	2	0.5	20	0	1	0.83	1017.5	12.44	0	0	0	0	0	0	1	4	1		3	2
	225	31	27.5	18	primary	3	2	6.12	5.96	87.7	1800	1	9	3000	0.74	0.89	18	8	17	10	7	7	3	0	2	50	40	0	0.62	0.49	1265	31.9	1	106	1	1	0	0	1	1	2		2	2
	226	37	25.9	12	primary	8	1	4.44	3.23	25.9	1200	1	9	1443	0.88	1.12	12	9.3	7	7	7	7	3	0	3	70	50	0	0.63	0.12	940.3	24.07	0	0	0	0	0	0	1	2	1		2	3
	227	27	24.8	20	primary	3	1	4.91	28.23	55.34	1800	1	9	3000	1.97	0.8	26	10	20	16	7	3	3	0	2	65	50	1	0.19	8.22	2808.6	80	0	0	0	0	0	0	1	4	4		3	2
	228	31	35.6	8	primary	5	1	4.18	3.4	50	1575	0.75	8	1600	0.8	0.75	8	10.5	3	2	2	2	2	0	3	6	25	1	1.26	7.48	215.1	36.2	0	0	0	0	0	0	0	2	2		2	2
	229	31	29.4	16	primary	6	2	4.39	3.27	26	1800	1	9	3000	1.54	1.18	22	12	9	5	5	5	3	0	3	35	30	0	0.24	0.11	3000	80	0	0	0	0	0	0	1	4	4		3	3
	230	31	26.4	12	secondary	2	2	6.18	4.25	39	1800	1	9	2085.4	2.09	0.89	8	11	2	2	1	1	1	0	3	8	45	1	1.37	9.34	812.6	60	0	0	0	0	0	0	1	4	3		2	2
	231	31	36.6	10	primary	11	1	5.62	6.12	32.6	2475	1	12	1014	1.25	1	8	9	8	7	2	2	1	0	3	2	5	0	0.56	0.58	702.23	26.24	0	0	0	0	0	0	1	3	1		2	3
	232	30	28.7	10	primary	9	1	4.34	2.19	47	1575	1	8	530.4	0.67	0.68	8	11	4	4	4	4	2	0	2	1	10	1	1.07	7.34	817.8	60	0	0	0	0	0	0	0	1	3		2	1
	233	37	26.4	7	primary	10	2	5.18	5.12	35	1800	1	9	1034.3	0.53	0.78	5	9	4	3	3	3	3	0	2	4	40	1	1.45	6.84	623.1	60	1	530	1	0	1	1	0	1	3		1	2
	234	31	29.1	10	primary	8	1	7.3	3.4	14.9	1800	1	9	1640.9	0.93	0.8	8	11.5	7	7	6	6	2	0	2	15	30	0	0.4	0.8	900.4	25.7	0	0	0	0	0	0	0	2	1		2	2
	235	27	22.1	25	primary	3	1	3.29	4.68	133	1800	0.75	9	1933	1.42	0.27	25	12	23	21	17	17	2	2	2	85	50	0	0.54	1.51	560.1	19.21	1	480	1	0	1	1	1	4	1		3	1
	236	32	22.9	9	primary	8	2	4.3	5.1	23	1800	1	9	1861.33	0.74	0.51	5	9.9	5	4	3	3	3	0	2	45	45	1	1.29	8.55	1679	60	1	760	1	0	1	1	1	1	3		1	1
	237	38	25.7	16	primary	3	1	6.18	7.14	54	1575	1	8	2800	0.65	0.8	16	10	5	5	3	3	3	0	2	100	55	1	2	3	1705.8	40	0	0	0	0	0	0	1	1	2		2	2
	238	39	24.2	8	primary	5	1	10.15	8.5	45	2100	1	10	691.4	1.73	0.87	8	10	6	4	3	3	3	0	2	60	45	0	1.38	0.67	851.4	58.22	1	26	1	1	0	0	0	4	3		2	2
	239	38	22.3	18	primary	7	3	4.13	9.13	39	2925	1	13	2461	1.68	0.87	16	9	6	5	3	3	3	0	2	50	20	0	0.97	1.05	801.2	37.48	0	0	0	0	0	0	1	4	2		2	2
	240	26	24.5	20	primary	3	1	5.24	2.67	81.21	1800	1	9	3000	1.28	0.89	23	10	21	17	13	12	2	7	2	5	20	0	0.15	0.1	1248	43.62	0	0	0	0	0	0	1	3	3		3	2
	241	32	30.1	10	primary	4	1	5.19	2.38	56	1800	1	9	1995	0.72	2.24	10	8.9	5	5	3	2	2	0	2	80	60	0	0.39	0.98	251	20.9	0	0	0	0	0	0	0	1	1		2	4
	242	30	31.2	18	primary	3	1	4.42	7.78	47.35	1800	0.75	9	3000	1.17	0.96	23	10.5	9	6	4	4	2	0	3	15	50	0	0.6	0.98	5000	60	0	0	0	0	0	0	1	3	3		3	2
	243	27	28.7	12	primary	10	1	5.65	2.5	60.53	2025	1	10	3000	1.2	0.79	12	9	7	6	6	6	2	0	2	2	10	1	1.28	6.5	718	38.9	0	0	0	0	0	0	1	3	2		2	2
	244	31	22.5	10	primary	4	2	7.65	4.18	39	1600	1	9	882.15	0.61	0.2	10	12	7	6	4	4	2	0	2	50	30	1	1	3.5	1269	38.88	1	58	1	1	0	0	1	1	2		2	1
	245	29	23.5	10	primary	5	1	4.53	2.91	35.34	1500	1	10	2403	1.58	0.79	10	11	10	5	3	3	2	0	2	10	35	1	0.4	1.73	1000	62.45	0	0	0	0	0	0	1	4	4		2	2
	246	29	25.4	11	primary	2	1	4.67	3.03	35	1600	1	9	652.3	0.94	2.8	11	11	8	7	7	7	2	0	3	3	25	1	2.04	6.81	1387	36.21	1	305	1	0	1	1	1	2	2		2	4
	247	31	22.1	10	primary	4	2	6.13	3.14	55	1800	1.25	9	684.21	0.98	0.98	8	12	7	5	5	5	2	0	3	5	25	1	1.34	5.8	524	69	1	580	1	0	1	1	1	3	4		2	2
	248	26	24.8	16	primary	3	1	5.19	5.25	36	2700	1.25	10	3000	4.26	2.14	19	11.3	11	4	4	4	2	0	3	8	20	0	0.3	0.73	721.9	20.56	0	0	0	0	0	0	1	4	1		3	4
	249	32	25.4	20	primary	8	1	4.57	6.6	27.4	1800	1.25	9	3000	0.78	2.14	22	10.2	22	14	11	11	3	0	2	20	25	0	0.78	0.68	2800	80	0	0	0	0	0	0	1	2	4		3	4
	250	28	29.4	11	secondary	5	1	5.19	3.34	39	1800	1	9	1465.29	1.45	2.18	7	8.5	6	6	3	3	2	0	2	40	35	1	0.65	3.34	1365	46.65	1	501	1	0	1	1	1	4	3		2	4
	251	24	23	18	primary	3	1	6.18	3.19	45	1400	1	8	3000	2.15	0.8	22	12	16	11	5	5	2	0	2	1	10	0	0.63	0.68	1096.6	60	0	0	0	0	0	0	1	4	3		3	2
	252	26	40	10	secondary	3	1	4.35	2.18	38	1800	1	9	1573.9	0.69	0.84	12	13	9	8	7	7	2	0	3	45	40	1	0.81	3.82	611.7	34.6	1	144	1	0	1	1	1	1	2		2	2
	253	31	31.2	8	primary	3	2	3.87	3.4	40	1800	1	9	1652	0.85	2.46	8	13	8	5	3	3	3	0	3	0.5	20	1	1	3.2	950.8	80	0	0	0	0	0	0	0	2	4		2	4
	254	32	25.3	10	primary	8	1	3.38	3.2	178	1800	1	9	2145	0.7	0.89	10	10	8	7	3	1	1	0	2	2	40	1	1.46	3.68	1205.5	60.17	0	0	0	0	0	0	1	1	4		2	2
	255	26	20.5	8	primary	7	1	7.18	3.14	36	1575	0.75	9	6298	0.71	0.18	12	10	4	4	4	4	2	0	2	10	30	0	0.36	1.83	248.6	58.6	0	0	0	0	0	0	1	1	3		2	1
	256	38	25.5	16	secondary	5	2	6.18	3.45	35	1575	1	9	1728	0.79	2.16	16	13.3	7	6	5	5	3	2	2	15	35	0	0.48	0.1	1351	68.21	0	0	0	0	0	0	1	2	4		2	4
	257	36	37.2	10	secondary	7	2	7.32	1.78	46.26	1800	1	9	1668	0.85	NA	10	9.8	8	8	8	7	3	4	3	90	50	1	0.82	4.7	1305	60	0	0	0	0	0	0	1	2	3		2	NA
	258	36	23.8	8	primary	4	3	6.01	6.22	28	1575	1	9	1215	1.15	0.78	8	12.7	8	6	4	4	3	0	2	0.5	15	1	0.4	4.29	1943.19	80	1	462	1	0	1	1	1	3	4		2	2
	259	37	29.4	18	primary	8	2	7.38	6.18	45	2025	1.25	10	1943	0.65	1.79	16	9	15	15	8	8	3	3	3	25	60	1	0.58	2.29	769.8	38.55	0	0	0	0	0	0	1	1	2		2	4
	260	35	22.7	20	primary	9	2	3.26	8.24	43.1	1800	1	9	3000	1.08	0.71	24	10	16	12	6	6	3	0	3	0.5	20	0	0.43	0.56	486.9	25.97	0	0	0	0	0	0	1	3	1		3	2
	261	31	23.4	18	primary	6	4	5.3	2.4	39	2025	1	10	2282.8	1.44	0.98	18	11	16	8	2	2	2	2	2	2	20	0	0.34	4.6	778.93	70.39	1	1500	1	1	0	0	1	4	4		2	2
	262	28	28	4	primary	5	1	4.26	2.8	103	1400	1	8	454.6	0.29	1.46	4	8	3	3	1	1	1	0	2	20	50	1	1.98	1.01	660	80	0	0	0	0	0	0	1	1	4		1	3
	263	36	29.4	6	primary	4	1	6.5	3.2	36	2250	1.5	11	694.93	0.74	1.8	4	8.1	2	2	2	2	2	0	2	10	20	1	1.23	3.11	378.3	71	0	0	0	0	0	0	1	1	4		1	4
	264	33	27	10	primary	12	1	5.19	3.23	54	1800	1	9	1571.4	1.29	1.93	5	9	3	2	1	1	1	0	2	2	10	1	0.83	1.11	798.2	60	1	556.2	1	0	1	1	1	3	3		1	4
	265	25	31.6	16	primary	3	1	3.18	4.39	45	2000	1.5	11	3000	0.68	2.13	24	10	14	9	6	5	2	0	2	0.5	20	0	0.61	1.02	371.7	37	0	0	0	0	0	0	1	1	2		3	4
	266	35	29.4	8	primary	11	1	4.74	3.98	51	1800	0.75	9	2902.9	0.78	2.45	8	10	7	6	4	4	3	0	3	25	35	0	0.34	1.15	504	22.93	1	1049.5	1	0	1	1	1	2	1		2	4
	267	34	26.1	11	primary	3	1	4.18	2.19	39	2025	1.25	10	1326.2	0.87	2.66	6	12	3	1	1	1	1	0	2	0.5	20	0	0.67	1.54	330	20.64	0	0	0	0	0	0	1	2	1		1	4
	268	28	30.9	8	primary	5	1	5.64	5.7	46.14	1575	1	8	916.6	0.92	1.54	5	10	5	5	5	5	2	2	2	5	25	0	0.8	0.4	634	25.87	1	380	1	0	1	1	1	2	1		1	3
	269	37	20.3	6	primary	7	1	6.53	3.6	28.13	1600	1	9	999.2	0.94	1.17	5	8	4	4	4	4	3	0	2	20	35	1	2.04	8.6	913.29	32	0	0	0	0	0	0	1	2	2		1	3
	270	30	34.1	24	primary	7	1	5.3	10.38	62.8	1900	1	9	3000	0.85	1.19	22	12	15	14	12	12	2	0	3	70	65	0	0.68	1.85	933.84	33.23	0	0	0	0	0	0	1	2	2		3	3
	271	28	25.7	20	primary	6	1	6.15	13.4	60.19	1800	1.25	10	3000	1.85	2.18	20	11	16	14	13	13	2	4	3	80	70	0	1.34	2.47	1084	56	0	0	0	0	0	0	1	4	3		3	4
	272	36	24	10	primary	6	1	6.39	3.18	39	1800	0.75	9	967.6	0.61	2.89	6	11	3	2	1	1	1	0	3	0.5	30	0	0.36	1.85	1426	60	0	0	0	0	0	0	1	1	3		1	4
	273	27	26.1	20	primary	3	1	6.06	15.05	47	1600	1	9	3000	3.79	3	20	11	18	18	9	8	2	2	3	0.5	20	0	0.33	1.02	3000	80	0	0	0	0	0	0	1	4	4		3	4
	274	28	20	11	primary	5	1	6.91	3.54	54	1400	1	8	544.4	0.61	0.64	9	11	7	5	4	4	2	0	2	8	30	1	1.15	2.35	598	35.4	0	0	0	0	0	0	1	1	2		2	1
	275	31	25.7	20	primary	5	1	8.16	6.19	39	2000	0.75	10	3000	0.98	1.8	20	10	18	18	12	12	2	4	3	60	60	1	0.52	2.38	1371	54.47	1	894	1	0	1	1	1	3	3		3	4
	276	32	19.2	22	primary	3	1	9.01	5.43	32.9	2000	0.75	10	3000	1.18	2.54	24	9.1	15	4	3	3	2	0	3	0.5	20	0	0.79	0.1	2410	80	0	0	0	0	0	0	1	3	4		3	4
	277	28	29.6	20	primary	11	1	8.16	5.38	51	1800	1	9	3000	1.16	2.59	20	11	18	15	8	6	2	0	3	0.5	20	0	0.66	0.79	2292	56	1	560	1	0	1	1	1	3	3		3	4
	278	30	27.2	8	secondary	3	2	6.38	5.14	39	2250	1	11	954.1	0.9	3.08	8	10.6	6	4	4	4	2	0	2	2	35	1	1.47	3.25	651.25	74.41	0	0	0	0	0	0	1	2	4		2	4
	279	35	29.4	6	primary	8	1	5.8	4.34	30	1800	1	9	349.6	0.84	0.1	6	8.9	5	4	4	4	3	0	2	0.5	30	1	1.47	3.57	826.6	58	0	0	0	0	0	0	0	2	3		1	1
	280	32	25.7	16	primary	4	1	7.12	3.14	52	1800	1	10	3000	1.45	2.27	24	11.5	6	3	3	3	2	0	2	0.5	30	1	0.32	2.36	1228	60	0	0	0	0	0	0	1	4	3		3	4
	281	21	25.7	18	primary	2	1	7.11	3.25	25	1800	1	9	2714.66	1.35	2.68	16	9	12	9	7	7	2	0	2	40	50	1	0.64	5.43	1248	53.03	1	530	1	0	1	1	1	4	3		2	4
	282	32	35.6	12	primary	6	1	3.55	4.54	79	2025	0.75	10	2101.9	2.01	3.6	12	9.3	12	5	4	4	2	0	2	15	30	1	0.66	2.67	1156.9	35.1	0	0	0	0	0	0	0	4	2		2	4
	283	29	24.8	20	primary	4	2	5.16	3.25	26	1800	1	9	3000	1.47	2.27	20	10	16	15	8	8	2	0	3	0.5	30	1	0.88	1.67	1000	80	0	0	0	0	0	0	1	4	4		3	4
	284	38	27.7	16	primary	7	1	4.94	12.16	30.76	1800	1	9	2050.5	0.78	1.04	16	9	13	12	5	4	3	0	3	15	30	0	0.75	3.15	1075	80	1	1210	1	0	1	1	1	2	4		2	3
	285	30	28.3	7	primary	2	1	9.16	4.28	2557	1800	1.25	9	451.7	0.44	1.6	5	10	5	5	5	5	2	0	3	0.4	20	0	0.58	0.18	315	28.5	0	0	0	0	0	0	0	1	2		1	3
	286	35	30.8	5	primary	9	1	7.44	3.16	35	1800	1	9	2825.06	0.44	1.75	5	11	3	2	2	2	2	0	2	35	35	0	0.32	0.89	540	35.9	0	0	0	0	0	0	1	1	2		1	4
	287	30	24.8	8	primary	5	1	6	3.34	28.43	2025	1	11	608.83	0.69	2.85	6	9	3	2	2	2	1	0	2	25	60	1	1.34	5	700	21	1	137	1	0	1	1	0	1	1		1	4
	288	34	22.2	10	primary	6	1	7.36	7.61	34.4	1575	0.75	8	1508.03	1.16	0.69	10	10	5	5	4	4	2	0	3	2	50	1	1.2	5.35	925	75.9	1	300	1	0	1	1	1	3	4		2	2
	289	38	27.3	16	primary	3	2	6.35	4.35	29	1800	1	8	3000	4.65	3.62	16	11	14	13	6	6	3	2	2	8	20	1	0.86	5.54	4300	60	1	520	1	0	1	1	1	4	3		2	4
	290	29	26.7	12	primary	1	1	6.5	6.15	46.6	2475	1.25	12	830.16	1.02	0.18	12	11	10	8	5	5	2	0	2	0.5	30	0	0.58	2.95	465.9	28.58	1	380	1	0	1	1	1	3	2		2	1
	291	32	25.6	10	primary	8	1	11	2	48	1600	1	8	1754.4	1.15	0.47	10	11	9	7	6	6	2	0	2	40	65	0	0.59	0.18	580	35	0	0	0	0	0	0	1	3	2		2	1
	292	36	26	11	primary	8	1	5.14	3.18	54	1475	1	7	2490.9	1.73	NA	9	11	7	6	6	6	3	0	2	10	60	1	0.73	5.07	1616	52.29	0	0	0	0	0	0	1	4	3		2	NA
	293	31	26.4	16	primary	10	1	5.29	5.26	26.2	1575	1	8	1780.86	1.5	1.48	16	9.9	11	8	4	3	3	0	2	0.5	30	1	0.89	2.65	980	75.3	0	0	0	0	0	0	1	4	4		2	3
	294	31	24.5	18	primary	4	2	6.38	6.15	48.9	1425	1	8	2316	2.51	2.5	18	9.7	17	16	13	13	2	0	2	40	65	1	0.8	3.38	896	60	0	0	0	0	0	0	0	4	3		2	4
	295	36	26.4	20	primary	8	1	3.7	5.76	53.83	1575	0.75	8	3000	1.44	1.21	20	12	19	16	9	9	3	0	3	40	40	0	0.68	0.95	905.2	18.15	0	0	0	0	0	0	1	4	1		3	3
	296	31	27.5	16	primary	3	2	6.38	5.18	39	1125	0.75	6	3000	2.85	2.3	16	11	7	4	2	2	2	0	2	50	35	1	2.5	5.9	502.6	80	0	0	0	0	0	0	0	4	4		2	4
	297	30	24.2	21	primary	8	2	5.7	6.78	163	2000	1	11	2540	1.23	0.16	21	11	20	19	16	8	2	2	3	8	40	0	0.41	0.1	6071	60	0	0	0	0	0	0	0	3	3		3	1
	298	29	33.2	18	primary	6	1	5.23	12	47.59	1800	1	9	2688.19	1.11	NA	16	11	12	12	7	7	2	5	3	0.5	30	0	0.77	1.47	309.7	17.94	0	0	0	0	0	0	1	3	1		2	NA
	299	28	26.6	16	primary	4	1	4	4	54	1800	1	8	3000	1.08	0.98	16	10	12	10	10	8	2	5	2	20	35	1	0.93	2.06	1535.6	56	1	580	2	0	1	1	1	3	3		2	2
	300	29	27.7	12	primary	5	1	6	4	22	1800	1	9	1512	1.33	NA	12	11	6	5	5	5	2	0	3	35	40	1	0.64	3.67	663.8	31.86	1	354	1	0	1	1	1	4	2		2	NA
	301	27	23.6	20	primary	2	1	5	6	51	1800	1	10	2008.8	1.35	NA	16	9.9	11	11	11	11	2	4	2	40	65	1	0.95	3.8	1680	65	1	1420	1	1	0	0	1	4	4		2	NA
	302	32	30.5	17	primary	7	1	5.8	6.7	39.8	2475	1.25	11	3000	1.25	0.72	24	9.9	7	7	5	5	2	2	2	70	55	1	1	4.3	1461	40	0	0	0	0	0	0	1	3	2		3	2
	303	35	27.1	18	primary	3	1	5.7	6.9	48	2025	1	10	3000	1.59	2.89	18	10	15	15	11	11	3	0	2	3	15	1	0.9	3.82	952.5	36.95	1	942	1	0	1	1	1	4	2		2	4
	304	29	27.6	16	primary	5	2	3.4	5.7	42	2250	1	10	3000	1.8	2.25	15	12	10	5	4	4	2	0	2	0.5	30	1	0.8	2.9	2295	40	1	107.6	1	1	0	0	1	4	2		2	4
	305	36	27.1	16	primary	4	1	5.8	6.9	47	1800	1	9	3000	1.21	0.2	15	10.9	12	10	7	7	3	3	3	0.5	40	0	0.4	1.15	1323.3	60	1	369	1	0	1	1	1	3	3		2	1
	306	29	37.3	17	primary	4	1	3.28	4.17	35	1800	1	9	3000	1.29	2.2	20	12	9	5	3	3	2	0	2	50	55	0	0.3	0.1	2121	36.58	0	0	0	0	0	0	1	3	2		3	4
	307	32	25.7	10	primary	4	2	6.15	5.98	29	2025	1	9	1682.5	1.07	0.29	6	9	3	2	1	1	1	0	2	15	40	0	0.89	0.15	514	29	0	0	0	0	0	0	1	3	2		1	1
	308	38	28.9	15	primary	7	1	3.36	2	69	1600	1	9	3000	1.3	1.52	15	11	7	7	7	7	3	0	2	80	45	0	0.98	1.4	980	45	1	95	1	1	0	0	0	3	3		2	3
	309	39	24.8	15	primary	14	1	4.47	7.03	40	1800	1	9	2325.8	2.15	1.49	15	11	10	7	6	6	3	0	3	70	20	0	0.37	0.99	863	25.8	0	0	0	0	0	0	1	4	1		2	3
	310	30	37.6	16	primary	5	1	5	12	122	1800	1.25	10	3000	2.14	1.51	16	11	13	11	8	8	2	0	3	0.5	40	0	0.8	1.3	2125.4	80	1	298	1	0	1	1	1	4	4		2	3
	311	31	20.5	10	primary	5	1	5.18	4.23	45	2000	1.25	11	2593.4	1.86	1.58	10	10	10	7	5	5	2	0	3	100	55	1	1.78	3.37	736.8	60	1	609.69	1	0	1	1	1	4	3		2	3
	312	28	30.1	10	primary	3	2	3.18	2.76	59	1350	0.75	7	1540	0.89	3.52	10	11	6	6	2	1	1	0	3	90	55	1	1.06	6.31	976	80	0	0	0	0	0	0	1	2	4		2	4
	313	30	29.3	6	primary	5	1	5.18	8.7	65	1800	1	9	928.9	0.57	0.59	6	10	4	4	4	3	2	0	2	1	25	1	1.22	4.71	698.5	52.31	1	30	1	1	0	0	1	1	3		1	1
	314	36	27	18	primary	6	1	5	4	49	2000	1	11	2666	1.04	0.34	16	8	7	6	3	3	3	0	2	70	45	0	0.56	0.25	609.7	31.9	0	0	0	0	0	0	0	3	2		2	1
	315	29	30.4	16	primary	3	2	5.16	4.78	54	1600	1	9	3000	2.15	1.32	16	8	8	8	3	3	3	0	2	2	20	0	1.36	2.44	773	15.5	0	0	0	0	0	0	1	4	1		2	3
	316	33	31.9	10	secondary	11	1	5	11	48	1600	1	9	3000	1.08	2.51	6	12	4	3	3	3	2	0	2	25	40	0	1.4	1.02	679	20.6	0	0	0	0	0	0	1	3	1		1	4
	317	32	25.5	10	primary	2	2	6.8	5.9	34	1800	1	9	1909.9	1.31	1.14	10	11	6	5	5	5	2	3	2	40	40	1	1.39	6.32	893.4	59.71	1	298	1	0	1	1	1	4	3		2	3
	318	33	26.4	12	primary	5	1	7.97	4.34	30.8	1800	1.25	9	2400	1.39	2.15	12	12	6	4	3	3	2	0	2	30	10	1	0.46	2.6	1237	50.11	0	0	0	0	0	0	1	4	3		2	4
	319	29	27	12	primary	6	1	7	6	24	1800	1	9	2139.3	0.85	1.61	10	8.2	6	5	4	4	3	0	2	35	45	1	2.25	1.58	1061.05	39	1	1200	3	0	1	1	1	2	2		2	4
	320	30	29.7	20	primary	7	1	11	7	26	1800	1	9	1270	1.58	1.23	16	8	11	11	9	9	2	6	3	90	60	0	0.98	2.6	628.3	80	1	614.9	1	1	1	1	1	4	4		2	3
	321	34	37.8	16	secondary	9	1	7	3	50	1600	1	9	2260.8	0.73	1.51	16	8	14	14	10	10	2	5	2	0.5	30	0	0.71	2.5	575.3	18.58	0	0	0	0	0	0	1	1	1		2	3
	322	34	24.1	7	primary	9	1	4.15	3.28	45	1400	1	8	1242	0.58	1.59	7	11	6	4	4	4	3	0	2	50	45	1	1	4.8	983.4	53.94	1	1025	1	0	1	1	1	1	3		2	3
	323	32	25.5	18	primary	4	1	9.18	6.18	54	1600	1	10	3000	1.55	1.07	24	12	14	14	5	5	3	0	2	8	30	1	0.98	1.3	918	38	0	0	0	0	0	0	1	4	2		3	3
	324	31	33.2	20	primary	4	1	2.44	3	30.86	1800	1	9	1942.5	0.64	1.51	20	8	20	14	13	13	2	6	2	70	40	0	0.46	4.8	983.4	53.94	1	130	1	0	1	1	1	1	3		3	3
	325	26	24.3	22	primary	2	1	5	11	80	1500	1	10	3000	2.42	3.32	18	12	16	10	9	8	2	4	3	65	50	1	0.99	1.67	3000	41.61	0	0	0	0	0	0	1	4	3		2	4
	326	31	26.7	26	primary	3	2	5.8	6.9	45	1575	1	9	3000	2.31	2.72	22	12	20	19	14	12	2	0	2	50	45	1	0.89	2.18	519	29	0	0	0	0	0	0	1	4	2		3	4
	327	29	31.9	16	primary	6	1	8.67	10	45	1575	1	8	2532.6	1.66	3.56	16	11.1	9	5	3	3	2	0	2	10	20	0	0.38	0.9	1077.5	40	0	0	0	0	0	0	1	4	2		2	4
	328	29	23.6	18	primary	9	1	5	7	38	1800	1	9	1610.8	2.31	2.71	16	11	14	14	9	9	2	0	3	15	25	0	0.36	1.66	464.1	31.2	1	422	2	0	1	1	1	4	2		2	4
